# Supplementary material for: Calix[6]arene-Based [3]Rotaxanes as Prototypes for the Template Synthesis of Molecular Capsules
Source: Molecules. 2023 Jan 6;28(2):595. doi: 10.3390/molecules28020595 (PMC9864859; doi:10.3390/molecules28020595)
Supplement: Supplementary file 1 [file molecules-28-00595-s001.zip]

Archive with 1 entries (1 files):
- molecules-2075029-supplementary.pdf
